# Supplementary material for: Functional features of cancer stem cells in melanoma cell lines
Source: Cancer Cell Int. 2013 Aug 6;13:78. doi: 10.1186/1475-2867-13-78 (PMC3765139; doi:10.1186/1475-2867-13-78)
Supplement: Additional file 2 — Results of gene expression profiling. Table shows significantly (p ≤ 0.001) upregulated genes (>1.3-fold) compared to CD133- D10 cells. FC = fold change of up-regulation; RefSeq = References to multiple sequences; ChrLoc = chromosomal location. The gene CEACAM1 is provided as a triplet, the genes ENTPD and TPD52 as duplicates, respectively. [file 1475-2867-13-78-S2.xls]

## Sheet: All Details UP
No	Symbol	Affy ID	FC	Gene Title	OMIM	RefSeq Transcript ID	Entrez Gene ID	Chr Loc	UniGene ID
1	MGP	202291_s_at	32.41	matrix Gla protein	154870 NCBI	NM_000900 NCBI	4256 Entrez gene	12p13.1-p12.3	365706
					245150 NCBI
2	PROM1	204304_s_at	27.72	prominin 1	604365 NCBI	NM_006017 NCBI	8842 Entrez gene	4p15.32	614734
3	TPD52	203786_s_at	3.75	tumor protein D52-like 1	604069 NCBI	NM_001003395 NCBI	7163 Entrez gene	8q21	591347
						NM_001003396 NCBI
						NM_001003397 NCBI
						NM_003287 NCBI
4	ENTPD1	207691_x_at	3.638	ectonucleoside triphosphate diphosphohydrolase 1	601752 NCBI	NM_001098175 NCBI	953 Entrez gene	10q24	576612
						NM_001776 NCBI
5	EEF1A2	204540_at	3.634	eukaryotic translation elongation factor 1 alpha 2	602959 NCBI	NM_001958 NCBI	1917 Entrez gene	20q13.3	433839
6	ENTPD1	209474_s_at	3.4	ectonucleoside triphosphate diphosphohydrolase 1	601752 NCBI	NM_001098175 NCBI	953 Entrez gene	10q24	576612
						NM_001776 NCBI
7	IGF1	209541_at	3.138	insulin-like growth factor 1 (somatomedin C)	147440 NCBI	NM_000618 NCBI	3479 Entrez gene	12q22-q23	160562
					608747 NCBI	NM_001111283 NCBI
						NM_001111284 NCBI
						NM_001111285 NCBI
8	CEACAM1	206576_s_at	3.034	carcinoembryonic antigen-related cell adhesion molecule 1 (biliary glycoprotein)	109770 NCBI	NM_001024912 NCBI	634 Entrez gene	19q13.2	512682
						NM_001712 NCBI
9	CEACAM1	211889_x_at	2.879	carcinoembryonic antigen-related cell adhesion molecule 1 (biliary glycoprotein)	109770 NCBI	NM_001024912 NCBI	634 Entrez gene	19q13.2	512682
						NM_001712 NCBI
10	IGFBP3	210095_s_at	2.676	insulin-like growth factor binding protein 3	146732 NCBI	NM_000598 NCBI	3486 Entrez gene	7p13-p12	450230
						NM_001013398 NCBI
11	PRODH	214203_s_at	2.672	proline dehydrogenase (oxidase) 1	239500 NCBI	NM_016335 NCBI	5625 Entrez gene	22q11.21	517352
					606810 NCBI
12	ENTPD1	209473_at	2.625	ectonucleoside triphosphate diphosphohydrolase 1	601752 NCBI	NM_001098175 NCBI	953 Entrez gene	10q24	576612
						NM_001776 NCBI
13	CEACAM1	209498_at	2.475	carcinoembryonic antigen-related cell adhesion molecule 1 (biliary glycoprotein)	109770 NCBI	NM_001024912 NCBI	634 Entrez gene	19q13.2	512682
						NM_001712 NCBI
14	PDGFC	218718_at	2.449	platelet derived growth factor C	608452 NCBI	NM_016205 NCBI	56034 Entrez gene	4q32	570855
15	ADCY2	213217_at	2.142	adenylate cyclase 2 (brain)	103071 NCBI	NM_020546 NCBI	108 Entrez gene	5p15.3	481545
16	UBE2C	202954_at	2.114	ubiquitin-conjugating enzyme E2C	605574 NCBI	NM_007019 NCBI	11065 Entrez gene	20q13.12	93002
						NM_181799 NCBI
						NM_181800 NCBI
						NM_181801 NCBI
						NM_181802 NCBI
						NM_181803 NCBI
17	SERPINF1	202283_at	2.087	serpin peptidase inhibitor, clade F (alpha-2 antiplasmin, pigment epithelium derived factor), member 1	172860 NCBI	NM_002615 NCBI	5176 Entrez gene	17p13.1	694727
18	DENND2D	221081_s_at	2.061	DENN/MADD domain containing 2D	no data	NM_024901 NCBI	79961 Entrez gene	1p13.3	557850
19	CDC2	203213_at	1.877	Cell division cycle 2, G1 to S and G2 to M	116940 NCBI	NM_001786 NCBI	983 Entrez gene	10q21.1	334562
						NM_033379 NCBI
20	HMGCS1	205822_s_at	1.857	3-hydroxy-3-methylglutaryl-Coenzyme A synthase 1 (soluble)	142940 NCBI	NM_001098272 NCBI	3157 Entrez gene	5p14-p13	397729
						NM_002130 NCBI
21	TMEM16B	220111_s_at	1.85	transmembrane protein 16B	610109 NCBI	NM_020373 NCBI	57101 Entrez gene	12p13.3	148970
22	NUP210	213947_s_at	1.827	nucleoporin 210kDa	607703 NCBI	NM_024923 NCBI	23225 Entrez gene	3p25.1	475525
23	IFI30	201422_at	1.816	interferon, gamma-inducible protein 30	604664 NCBI	NM_006332 NCBI	10437 Entrez gene	19p13.1	14623
24	HJURP	218726_at	1.815	Holliday junction recognition protein	no data	NM_018410 NCBI	55355 Entrez gene	2q37.1	532968
25	BNIP3	201849_at	1.814	BCL2/adenovirus E1B 19kDa interacting protein 3	603293 NCBI	NM_004052 NCBI	664 Entrez gene	10q26.3	144873
26	LL22NC03-75B3.6	221901_at	1.814	KIAA1644 protein	no data	NM_001099294 NCBI	85352 Entrez gene	no data	6829
						XM_376018 NCBI
						XM_936510 NCBI
27	MUC7	217059_at	1.805	mucin 7, salivary	158375 NCBI	NM_152291 NCBI	4589 Entrez gene	4q13-q21	631946
					600807 NCBI
28	FAM129A	217967_s_at	1.777	family with sequence similarity 129, member A	no data	NM_052966 NCBI	116496 Entrez gene	1q25	518662
29	CXADR	203917_at	1.769	coxsackie virus and adenovirus receptor	602621 NCBI	NM_001338 NCBI	1525 Entrez gene	21q21.1	705503
30	RAB15	59697_at	1.76	RAB15, member RAS onocogene family	no data	NM_198686 NCBI	376267 Entrez gene	14q23.3	512492
31	HRASLS3	209581_at	1.76	HRAS-like suppressor 3	no data	NM_007069 NCBI	11145 Entrez gene	11q12.3-q13.1	502775
32	MARCH3	213256_at	1.717	membrane-associated ring finger (C3HC4) 3	no data	NM_178450 NCBI	115123 Entrez gene	5q23.2	132441
						XM_001127871 NCBI
33	ABLIM1	200965_s_at	1.717	actin binding LIM protein 1	602330 NCBI	NM_001003407 NCBI	3983 Entrez gene	10q25	438236
						NM_001003408 NCBI
						NM_002313 NCBI
						NM_006720 NCBI
34	TTC3	210645_s_at	1.703	tetratricopeptide repeat domain 3	602259 NCBI	NM_001001894 NCBI	7267 Entrez gene	21q22.2	368214
						NM_003316 NCBI
35	SPAG4	219888_at	1.693	sperm associated antigen 4	603038 NCBI	NM_003116 NCBI	6676 Entrez gene	20q11.21	123159
36	TCN2	204043_at	1.688	transcobalamin II; macrocytic anemia	275350 NCBI	NM_000355 NCBI	6948 Entrez gene	22q12.2	417948
37	RASGRP1	205590_at	1.656	RAS guanyl releasing protein 1 (calcium and DAG-regulated)	603962 NCBI	NM_005739 NCBI	10125 Entrez gene	15q15	591127
38	ERG	213541_s_at	1.643	v-ets erythroblastosis virus E26 oncogene homolog (avian)	165080 NCBI	NM_004449 NCBI	2078 Entrez gene	21q22.3	473819
						NM_182918 NCBI
39	BTG3	215425_at	1.642	BTG family, member 3	605674 NCBI	NM_006806 NCBI	10950 Entrez gene	21q21.1-q21.2	473420
40	KIF23	204709_s_at	1.636	kinesin family member 23	605064 NCBI	NM_004856 NCBI	9493 Entrez gene	15q23	270845
						NM_138555 NCBI
41	ADM	202912_at	1.591	adrenomedullin	103275 NCBI	NM_001124 NCBI	133 Entrez gene	11p15.4	441047
42	SLC37A1	218928_s_at	1.573	solute carrier family 37 (glycerol-3-phosphate transporter), member 1	608094 NCBI	NM_018964 NCBI	54020 Entrez gene	21q22.3	547009
43	AURKA	208079_s_at	1.555	serine/threonine kinase 6 bzw. aurora kinase 6	114500 NCBI	NM_003600 NCBI	6790 Entrez gene	20q13.2-q13.3	250822
					603072 NCBI	NM_198433 NCBI
						NM_198434 NCBI
						NM_198435 NCBI
						NM_198436 NCBI
						NM_198437 NCBI
44	KIF15	219306_at	1.537	kinesin family member 15	no data	NM_020242 NCBI	56992 Entrez gene	3p21.31	658939
45	ABHD6	221679_s_at	1.537	abhydrolase domain containing 6	no data	NM_020676 NCBI	57406 Entrez gene	3p14.3	476454
46	CCNF	204826_at	1.537	cyclin F	600227 NCBI	NM_001761 NCBI	899 Entrez gene	16p13.3	1973
47	SLC22A18AS	206097_at	1.503	solute carrier family 22 (organic cation transporter), member 18 antisense	603240 NCBI	NM_007105 NCBI	5003 Entrez gene	11p15.5	300076
48	MICAL2	212473_s_at	1.5	microtubule associated monoxygenase, calponin and LIM domain containing 2	608881 NCBI	NM_014632 NCBI	9645 Entrez gene	11p15.3	501928
49	KIF2C	209408_at	1.48	kinesin family member 2C	604538 NCBI	NM_006845 NCBI	11004 Entrez gene	1p34.1	69360
50	NRN1	218625_at	1.477	neuritin 1	607409 NCBI	NM_016588 NCBI	51299 Entrez gene	6p25.1	103291
51	TM6SF1	219892_at	1.475	transmembrane 6 superfamily member 1	606562 NCBI	NM_023003 NCBI	53346 Entrez gene	15q24-q26	513094
52	AMPD3	207992_s_at	1.466	adenosine monophosphate deaminase (isoform E)	102772 NCBI	NM_000480 NCBI	272 Entrez gene	11p15	501890
						NM_001025389 NCBI
						NM_001025390 NCBI
53	SERGEF	220482_s_at	1.454	secretion regulating guanine nucleotide exchange factor	606051 NCBI	NM_012139 NCBI	26297 Entrez gene	11p14.3	32470
54	ZXDC	218639_s_at	1.438	ZXD family zinc finger C	no data	NM_001040653 NCBI	79364 Entrez gene	3q21.2	440049
						NM_025112 NCBI
55	TXNRD3	221906_at	1.411	thioredoxin reductase 3	606235 NCBI	XM_001129642 NCBI	114112 Entrez gene	3q21.3	477475
						XM_001130163 NCBI
56	PSRC1	201896_s_at	1.393	proline/serine-rich coiled-coil 1	no data	NM_001005290 NCBI	84722 Entrez gene	1p13.3	405925
						NM_001032290 NCBI
						NM_001032291 NCBI
						NM_032636 NCBI
57	ABCA1	203505_at	1.393	ATP-binding cassette, sub-family A (ABC1), member 1	143890 NCBI	NM_005502 NCBI	19 Entrez gene	9q31.1	429294
					205400 NCBI
					600046 NCBI
					604091 NCBI
58	FHOD3	218980_at	1.39	formin homology 2 domain containing 3	609691 NCBI	NM_025135 NCBI	80206 Entrez gene	18q12	436636
59	C6orf211	218195_at	1.388	chromosome 6 open reading frame 211	no data	NM_024573 NCBI	79624 Entrez gene	6q25.1	15929
60	CSRP2	211126_s_at	1.381	cysteine and glycine-rich protein 2	601871 NCBI	NM_001321 NCBI	1466 Entrez gene	12q21.1	530904
61	GTSE1	204317_at	1.379	G-2 and S-phase expressed 1	607477 NCBI	NM_016426 NCBI	51512 Entrez gene	22q13.2-q13.3	386189
62	BLVRB	202201_at	1.373	biliverdin reductase B (flavin reductase (NADPH))	600941 NCBI	NM_000713 NCBI	645 Entrez gene	19q13.1-q13.2	515785
63	TPD52	201688_s_at	1.365	tumor protein D52	604068 NCBI	NM_001025252 NCBI	7163 Entrez gene	8q21	368433
						NM_001025253 NCBI
						NM_005079 NCBI
64	MAFF	36711_at	1.357	v-maf musculoaponeurotic fibrosarcoma oncogene homolog F (avian)	604877 NCBI	NM_012323 NCBI	23764 Entrez gene	22q13.1	517617
						NM_152878 NCBI
65	PLS1	205190_at	1.357	plastin 1 (I isoform)	602734 NCBI	NM_002670 NCBI	5357 Entrez gene	3q23	203637
66	ALDH9A1	201612_at	1.351	aldehyde dehydrogenase 9 family, member A1	602733 NCBI	NM_000696 NCBI	223 Entrez gene	1q23.1	2533
67	ESPL1	204817_at	1.336	extra spindle pole bodies homolog 1 (S. cerevisiae)	604143 NCBI	NM_012291 NCBI	9700 Entrez gene	12q	153479
68	RRH	208314_at	1.325	retinal pigment epithelium-derived rhodopsin homolog	605224 NCBI	NM_006583 NCBI	10692 Entrez gene	4q25	658310
69	DCC1	219000_s_at	1.318	defective in sister chromatid cohesion homolog 1 (S. cerevisiae)	no data	NM_024094 NCBI	79075 Entrez gene	8q24.12	315167
70	LIMS2	220765_s_at	1.314	LIM and senescent cell antigen-like domains 2	607908 NCBI	NM_017980 NCBI	55679 Entrez gene	2q14.3	469881
71	ALDOC	202022_at	1.312	aldolase C, fructose-bisphosphate	103870 NCBI	NM_005165 NCBI	230 Entrez gene	17cen-q12	155247
72	HOMER2	217080_s_at	1.307	homer homolog 2 (Drosophila)	604799 NCBI	NM_004839 NCBI	9455 Entrez gene	15q24.3	578443
						NM_199330 NCBI
						NM_199331 NCBI
						NM_199332 NCBI
73	DDT	202929_s_at	1.305	D-dopachrome tautomerase	602750 NCBI	NM_001084392 NCBI	1652 Entrez gene	22q11.23	656723
						NM_001355 NCBI
Results of gene expression profiling on CD133+ D10 cells. Table shows significantyl (p<0.001) upregulated genes (>1.3-fold) compared to CD133- D10 cells. FC = fold change of up-regulation; RefSeq = References to multiple sequences; ChrLoc = chromosomal location. The gene CEACAM1 is provided as a triplet, the genes ENTPD and TPD52 as duplicates, respectively.					Results of gene expression profiling on CD133+ D10 cells. Table shows significantyl (p<0.001) down-regulated genes (>1.3-fold) compared to CD133- D10 cells. FC = fold change of up-regulation, GS = Gene Symbol, APID = Affymetrix Probe ID, ChrLoc = chromosomal location.

## Sheet: for Table
TABLE 9		UP-REGULATED GENES IN CD133+ D10 CELLS
FC	GS	APID	Gene Description	ChrLoc
32.41	MGP	202291_s_at	matrix Gla protein	12p13.1-p12.3
27.72	PROM1	204304_s_at	prominin 1	4p15.32
3.8	TPD52	203786_s_at	tumor protein D52-like 1	8q21
3.638	ENTPD1	207691_x_at	ectonucleoside triphosphate diphosphohydrolase 1	10q24
3.634	EEF1A2	204540_at	eukaryotic translation elongation factor 1 alpha 2	20q13.3
3.138	IGF1	209541_at	insulin-like growth factor 1 (somatomedin C)	12q22-q23
3.034	CEACAM1	206576_s_at	carcinoembryonic antigen-related cell adhesion molecule 1 (biliary glycoprotein)	19q13.2
2.676	IGFBP3	210095_s_at	insulin-like growth factor binding protein 3	7p13-p12
2.672	PRODH	214203_s_at	proline dehydrogenase (oxidase) 1	22q11.21
2.449	PDGFC	218718_at	platelet derived growth factor C	4q32
2.142	ADCY2	213217_at	adenylate cyclase 2 (brain)	5p15.3
2.114	UBE2C	202954_at	ubiquitin-conjugating enzyme E2C	20q13.12
2.087	SERPINF1	202283_at	serpin peptidase inhibitor, clade F (alpha-2 antiplasmin, pigment epithelium derived factor), member 1	17p13.1
2.061	DENND2D	221081_s_at	DENN/MADD domain containing 2D	1p13.3
1.877	CDC2	203213_at	Cell division cycle 2, G1 to S and G2 to M	10q21.1
1.857	HMGCS1	205822_s_at	3-hydroxy-3-methylglutaryl-Coenzyme A synthase 1 (soluble)	5p14-p13
1.85	TMEM16B	220111_s_at	transmembrane protein 16B	12p13.3
1.827	NUP210	213947_s_at	nucleoporin 210kDa	3p25.1
1.816	IFI30	201422_at	interferon, gamma-inducible protein 30	19p13.1
1.815	HJURP	218726_at	Holliday junction recognition protein	2q37.1
1.814	BNIP3	201849_at	BCL2/adenovirus E1B 19kDa interacting protein 3	10q26.3
1.814	LL22NC03-75B3.6	221901_at	KIAA1644 protein	no data
1.805	MUC7	217059_at	mucin 7, salivary	4q13-q21
1.777	FAM129A	217967_s_at	family with sequence similarity 129, member A	1q25
1.769	CXADR	203917_at	coxsackie virus and adenovirus receptor	21q21.1
1.76	RAB15	59697_at	RAB15, member RAS onocogene family	14q23.3
1.76	HRASLS3	209581_at	HRAS-like suppressor 3	11q12.3-q13.1
1.717	MARCH3	213256_at	membrane-associated ring finger (C3HC4) 3	5q23.2
1.717	ABLIM1	200965_s_at	actin binding LIM protein 1	10q25
1.703	TTC3	210645_s_at	tetratricopeptide repeat domain 3	21q22.2
1.693	SPAG4	219888_at	sperm associated antigen 4	20q11.21
1.688	TCN2	204043_at	transcobalamin II; macrocytic anemia	22q12.2
1.656	RASGRP1	205590_at	RAS guanyl releasing protein 1 (calcium and DAG-regulated)	15q15
1.643	ERG	213541_s_at	v-ets erythroblastosis virus E26 oncogene homolog (avian)	21q22.3
1.642	BTG3	215425_at	BTG family, member 3	21q21.1-q21.2
1.636	KIF23	204709_s_at	kinesin family member 23	15q23
1.591	ADM	202912_at	adrenomedullin	11p15.4
1.573	SLC37A1	218928_s_at	solute carrier family 37 (glycerol-3-phosphate transporter), member 1	21q22.3
1.555	AURKA	208079_s_at	serine/threonine kinase 6 bzw. aurora kinase 6	20q13.2-q13.3
1.537	KIF15	219306_at	kinesin family member 15	3p21.31
1.537	ABHD6	221679_s_at	abhydrolase domain containing 6	3p14.3
1.537	CCNF	204826_at	cyclin F	16p13.3
1.503	SLC22A18AS	206097_at	solute carrier family 22 (organic cation transporter), member 18 antisense	11p15.5
1.5	MICAL2	212473_s_at	microtubule associated monoxygenase, calponin and LIM domain containing 2	11p15.3
1.48	KIF2C	209408_at	kinesin family member 2C	1p34.1
1.477	NRN1	218625_at	neuritin 1	6p25.1
1.475	TM6SF1	219892_at	transmembrane 6 superfamily member 1	15q24-q26
1.466	AMPD3	207992_s_at	adenosine monophosphate deaminase (isoform E)	11p15
1.454	SERGEF	220482_s_at	secretion regulating guanine nucleotide exchange factor	11p14.3
1.438	ZXDC	218639_s_at	ZXD family zinc finger C	3q21.2
1.411	TXNRD3	221906_at	thioredoxin reductase 3	3q21.3
1.393	PSRC1	201896_s_at	proline/serine-rich coiled-coil 1	1p13.3
1.393	ABCA1	203505_at	ATP-binding cassette, sub-family A (ABC1), member 1	9q31.1
1.39	FHOD3	218980_at	formin homology 2 domain containing 3	18q12
1.388	C6orf211	218195_at	chromosome 6 open reading frame 211	6q25.1
1.381	CSRP2	211126_s_at	cysteine and glycine-rich protein 2	12q21.1
1.379	GTSE1	204317_at	G-2 and S-phase expressed 1	22q13.2-q13.3
1.373	BLVRB	202201_at	biliverdin reductase B (flavin reductase (NADPH))	19q13.1-q13.2
1.357	MAFF	36711_at	v-maf musculoaponeurotic fibrosarcoma oncogene homolog F (avian)	22q13.1
1.357	PLS1	205190_at	plastin 1 (I isoform)	3q23
1.351	ALDH9A1	201612_at	aldehyde dehydrogenase 9 family, member A1	1q23.1
1.336	ESPL1	204817_at	extra spindle pole bodies homolog 1 (S. cerevisiae)	12q
1.325	RRH	208314_at	retinal pigment epithelium-derived rhodopsin homolog	4q25
1.318	DCC1	219000_s_at	defective in sister chromatid cohesion homolog 1 (S. cerevisiae)	8q24.12
1.314	LIMS2	220765_s_at	LIM and senescent cell antigen-like domains 2	2q14.3
1.312	ALDOC	202022_at	aldolase C, fructose-bisphosphate	17cen-q12
1.307	HOMER2	217080_s_at	homer homolog 2 (Drosophila)	15q24.3
1.305	DDT	202929_s_at	D-dopachrome tautomerase	22q11.23
Results of gene expression profiling on CD133+ D10 cells. Table shows significantyl (p<0.01) up-regulated genes (>1.3-fold) compared to CD133- D10 cells. FC = fold change of up-regulation, GS = Gene Symbol, APID = Affymetrix Probe ID, ChrLoc = chromosomal location.
