# Supplementary material for: Functional features of cancer stem cells in melanoma cell lines
Source: Cancer Cell Int. 2013 Aug 6;13:78. doi: 10.1186/1475-2867-13-78 (PMC3765139; doi:10.1186/1475-2867-13-78)
Supplement: Additional file 3 — Results of gene expression profiling. Table shows significantyl (p ≤ 0.001) down-regulated genes (>1.3-fold) compared to CD133- D10 cells. FC = fold change of up-regulation; RefSeq = References to multiple sequences; ChrLoc = chromosomal location. [file 1475-2867-13-78-S3.xls]

## Sheet: All Details Down
No	FC	Gene Symbol	Probe Set ID	Gene Title	Entrez Gene ID	OMIM	RefSeq Transcript ID	ChrLoc	UniGene
1	4.102	TNC	201645_at	tenascin C (hexabrachion)	3371 Entrez gene	187380 NCBI	NM_002160 NCBI	9q33	143250
2	3.726	SCG2	204035_at	secretogranin II (chromogranin C)	7857 Entrez gene	118930 NCBI	NM_003469 NCBI	2q35-q36	516726
3	3.475	STAC	205743_at	SH3 and cysteine rich domain	6769 Entrez gene	602317 NCBI	NM_003149 NCBI	3p22.3	56045
4	3.181	BCHE	205433_at	butyrylcholinesterase	590 Entrez gene	177400 NCBI	NM_000055 NCBI	3q26.1-q26.2	420483
5	3.093	LGALS1	201105_at	lectin, galactoside-binding, soluble, 1 (galectin 1)	3956 Entrez gene	150570 NCBI	NM_002305 NCBI	22q13.1	445351
6	2.759	SPOCK1	202363_at	sparc/osteonectin, cwcv and kazal-like domains proteoglycan (testican) 1	6695 Entrez gene	602264 NCBI	NM_004598 NCBI	5q31	654695
7	2.634	TIMP1	201666_at	TIMP metallopeptidase inhibitor 1	7076 Entrez gene	305370 NCBI	NM_003254 NCBI	Xp11.3-p11.23	522632
8	2.254	FLNA	213746_s_at	filamin A, alpha (actin binding protein 280)	2316 Entrez gene	300017 NCBI	NM_001110556 NCBI	Xq28	195464
						300049 NCBI	NM_001456 NCBI
						300537 NCBI
						304120 NCBI
						309350 NCBI
						311300 NCBI
9	2.16	DLK1	209560_s_at	delta-like 1 homolog (Drosophila)	8788 Entrez gene	176290 NCBI	NM_001032997 NCBI	14q32	533717
							NM_003836 NCBI
10	1.985	SLC7A11	207528_s_at	solute carrier family 7, (cationic amino acid transporter, y+ system) member 11	23657 Entrez gene	607933 NCBI	NM_014331 NCBI	4q28-q32	390594
11	1.83	AIM1	212543_at	absent in melanoma 1	202 Entrez gene	601797 NCBI	NM_001624 NCBI	6q21	643590
12	1.756	PTPRD	214043_at	protein tyrosine phosphatase, receptor type, D	5789 Entrez gene	601598 NCBI	NM_001040712 NCBI	9p23-p24.3	446083
							NM_002839 NCBI
							NM_130391 NCBI
							NM_130392 NCBI
							NM_130393 NCBI
13	1.753	PEG10	212094_at	paternally expressed 10	23089 Entrez gene	609810 NCBI	NM_001040152 NCBI	7q21	147492
							NM_015068 NCBI
14	1.725	AHNAK	211986_at	AHNAK nucleoprotein	79026 Entrez gene	103390 NCBI	NM_001620 NCBI	11q12.2	502756
							NM_024060 NCBI
15	1.649	CBLB	209682_at	Cas-Br-M (murine) ecotropic retroviral transforming sequence b	868 Entrez gene	604491 NCBI	NM_170662 NCBI	3q13.11	430589
16	1.641	BCL2A1	205681_at	BCL2-related protein A1	597 Entrez gene	601056 NCBI	NM_004049 NCBI	15q24.3	227817
17	1.623	CAV1	212097_at	caveolin 1, caveolae protein, 22kDa	857 Entrez gene	601047 NCBI	NM_001753 NCBI	7q31.1	74034
18	1.6	ARMC9	219636_s_at	armadillo repeat containing 9	80210 Entrez gene	no data	NM_025139 NCBI	2q37.1	471610
19	1.555	SLC27A3	222217_s_at	solute carrier family 27 (fatty acid transporter), member 3	11000 Entrez gene	604193 NCBI	NM_024330 NCBI	1q21.3	438723
20	1.555	PLK2	201939_at	polo-like kinase 2 (Drosophila)	10769 Entrez gene	607023 NCBI	NM_006622 NCBI	5q12.1-q13.2	398157
21	1.533	EYA2	209692_at	eyes absent homolog 2 (Drosophila)	2139 Entrez gene	601654 NCBI	NM_005244 NCBI	20q13.1	472877
							NM_172110 NCBI
							NM_172111 NCBI
							NM_172112 NCBI
							NM_172113 NCBI
22	1.52	ARMC9	219637_at	armadillo repeat containing 9	80210 Entrez gene	no data	NM_025139 NCBI	2q37.1	471610
23	1.504	LEPREL2	204854_at	leprecan-like 2	10536 Entrez gene	610342 NCBI	NM_014262 NCBI	12q13	631655
24	1.498	LSAMP	214460_at	limbic system-associated membrane protein	4045 Entrez gene		NM_002338 NCBI	3q13.2-q21	657246
25	1.474	JAM3	212813_at	junctional adhesion molecule 3	83700 Entrez gene	606871 NCBI	NM_032801 NCBI	11q25	150718
26	1.46	CHI3L2	213060_s_at	chitinase 3-like 2	1117 Entrez gene	601526 NCBI	NM_001025197 NCBI	1p13.3	514840
							NM_001025199 NCBI
							NM_004000 NCBI
27	1.455	QKI	212636_at	quaking homolog, KH domain RNA binding (mouse)	9444 Entrez gene	609590 NCBI	NM_006775 NCBI	6q26-q27	510324
							NM_206853 NCBI
							NM_206854 NCBI
							NM_206855 NCBI
							XM_945803 NCBI
28	1.453	EDNRB	204273_at	endothelin receptor type B	1910 Entrez gene	131244 NCBI	NM_000115 NCBI	13q22	82002
						277580 NCBI	NM_003991 NCBI
						600155 NCBI
						600501 NCBI
29	1.433	CITED1	207144_s_at	Cbp/p300-interacting transactivator, with Glu/Asp-rich carboxy-terminal domain, 1	4435 Entrez gene	300149 NCBI	NM_004143 NCBI	Xq13.1	40403
30	1.421	WIPF1	202665_s_at	WAS/WASL interacting protein family, member 1	7456 Entrez gene	602357 NCBI	NM_001077269 NCBI	2q31.1	654521
							NM_003387 NCBI
31	1.415	RAB40B	204547_at	RAB40B, member RAS oncogene family	10966 Entrez gene	no data	NM_006822 NCBI	17q25.3	484068
32	1.414	hCG_2004593	214291_at	ribosomal protein L17	442232 Entrez gene	603661 NCBI	NM_000985 NCBI	10q22.1	647189
		hCG_39912		similar to 60S ribosomal protein L17 (L23)	6139 Entrez gene		NM_001035006 NCBI	10q23.33
		LOC442232		hCG39912	642250 Entrez gene		NM_001089592 NCBI	10q26.11
		LOC643863		hypothetical LOC643863	643863 Entrez gene		NM_001093733 NCBI	15q23
		LOC727984		hCG2004593	645296 Entrez gene		XM_001133453 NCBI	18q21
		LOC729046		similar to 60S ribosomal protein L17 (L23) (Amino acid starvation-induced protein) (ASI)	727984 Entrez gene		XM_930426 NCBI	3p21.31
		LOC729340			729046 Entrez gene		XM_930646 NCBI	5q11.2
		LOC729349			729340 Entrez gene		XM_934782 NCBI	6q14.1
		LOC730980			729349 Entrez gene		XM_942204 NCBI
		RPL17			730980 Entrez gene		XM_945789 NCBI
							XR_015259 NCBI
							XR_015581 NCBI
							XR_015782 NCBI
							XR_015954 NCBI
							XR_016559 NCBI
							XR_016732 NCBI
							XR_018484 NCBI
33	1.408	SSX1	206626_x_at	synovial sarcoma, X breakpoint 1	6756 Entrez gene	312820 NCBI	NM_005635 NCBI	Xp11.23-p11.22	434142
							XM_001127510 NCBI
34	1.407	GOLM1	217771_at	golgi membrane protein 1	51280 Entrez gene	606804 NCBI	NM_016548 NCBI	9q21.33	696129
							NM_177937 NCBI
35	1.404	SERPINH1	207714_s_at	serpin peptidase inhibitor, clade H (heat shock protein 47), member 1, (collagen binding protein 1)	871 Entrez gene	600943 NCBI	NM_001235 NCBI	11q13.5	596449
						610504 NCBI
36	1.398	CXCR4	211919_s_at	chemokine (C-X-C motif) receptor 4	7852 Entrez gene	162643 NCBI	NM_001008540 NCBI	2q21	593413
						193670 NCBI	NM_003467 NCBI
37	1.39	CINP	217598_at	Cyclin-dependent kinase 2-interacting protein	no data	no data	no data	no data	659217
38	1.375	SGK1	201739_at	serum/glucocorticoid regulated kinase	6446 Entrez gene	602958 NCBI	NM_005627 NCBI	6q23	510078
39	1.37	RAPGEF5	204681_s_at	Rap guanine nucleotide exchange factor (GEF) 5	9771 Entrez gene	609527 NCBI	NM_012294 NCBI	7p15.3	642736
							XM_928602 NCBI
							XM_935655 NCBI
							XM_937844 NCBI
40	1.369	RABEPK	203150_at	Rab9 effector protein with kelck motifs	10244 Entrez gene	605962 NCBI	NM_005833 NCBI	9q33.3	19012
41	1.36	EIF4E2	213570_at	eukaryotic translation initiation factor 4E family member 2	9470 Entrez gene	605895 NCBI	NM_004846 NCBI	2q37.1	292026
42	1.347	SLC1A5	208916_at	solute carrier family 1 (neutral amino acid transporter), member 5	6510 Entrez gene	109190 NCBI	NM_005628 NCBI	19q13.3	631582
43	1.341	NOL3	221567_at	nucleolar protein 3 (apoptosis repressor with CARD domain)	8996 Entrez gene	605235 NCBI	NM_003946 NCBI	16q21-q23	513667
44	1.337	SLC43A1	204394_at	solute carrier family 43, member 1	8501 Entrez gene	603733 NCBI	NM_003627 NCBI	11p11.2-p11.1	591952
45	1.329	KLHL11	220657_at	kelch-like 11 (Drosophila)	55175 Entrez gene	no data	NM_018143 NCBI	17q21.2	592134
46	1.319	PGBD5	219225_at	piggyBac transposable element derived 5	79605 Entrez gene	no data	NM_024554 NCBI	1q42.13	520463
47	1.302	FJX1	219522_at	four jointed box 1 (Drosophila)	24147 Entrez gene	no data	NM_014344 NCBI	11p13	39384
Results of gene expression profiling on CD133+ D10 cells. Table shows significantyl (p<0.001) down-regulated genes (>1.3-fold) compared to CD133- D10 cells. FC = fold change of up-regulation; RefSeq = References to multiple sequences; ChrLoc = chromosomal location.					Results of gene expression profiling on CD133+ D10 cells. Table shows significantyl (p<0.001) down-regulated genes (>1.3-fold) compared to CD133- D10 cells. FC = fold change of up-regulation, GS = Gene Symbol, APID = Affymetrix Probe ID, ChrLoc = chromosomal location.

## Sheet: for Table
	Additional Materials		Downregulated genes in CD133+ D10 cells
No	FC	GS	APID	Gene Description	ChrLoc
1	4.102	TNC	201645_at	tenascin C (hexabrachion)	9q33
2	3.726	SCG2	204035_at	secretogranin II (chromogranin C)	2q35-q36
3	3.475	STAC	205743_at	SH3 and cysteine rich domain	3p22.3
4	3.181	BCHE	205433_at	butyrylcholinesterase	3q26.1-q26.2
5	3.093	LGALS1	201105_at	lectin, galactoside-binding, soluble, 1 (galectin 1)	22q13.1
6	2.759	SPOCK1	202363_at	sparc/osteonectin, cwcv and kazal-like domains proteoglycan (testican) 1	5q31
7	2.634	TIMP1	201666_at	TIMP metallopeptidase inhibitor 1	Xp11.3-p11.23
8	2.254	FLNA	213746_s_at	filamin A, alpha (actin binding protein 280)	Xq28
9	2.16	DLK1	209560_s_at	delta-like 1 homolog (Drosophila)	14q32
10	1.985	SLC7A11	207528_s_at	solute carrier family 7, (cationic amino acid transporter, y+ system) member 11	4q28-q32
11	1.83	AIM1	212543_at	absent in melanoma 1	6q21
12	1.756	PTPRD	214043_at	protein tyrosine phosphatase, receptor type, D	9p23-p24.3
13	1.753	PEG10	212094_at	paternally expressed 10	7q21
14	1.725	AHNAK	211986_at	AHNAK nucleoprotein	11q12.2
15	1.649	CBLB	209682_at	Cas-Br-M (murine) ecotropic retroviral transforming sequence b	3q13.11
16	1.641	BCL2A1	205681_at	BCL2-related protein A1	15q24.3
17	1.623	CAV1	212097_at	caveolin 1, caveolae protein, 22kDa	7q31.1
18	1.6	ARMC9	219636_s_at	armadillo repeat containing 9	2q37.1
19	1.555	SLC27A3	222217_s_at	solute carrier family 27 (fatty acid transporter), member 3	1q21.3
20	1.555	PLK2	201939_at	polo-like kinase 2 (Drosophila)	5q12.1-q13.2
21	1.533	EYA2	209692_at	eyes absent homolog 2 (Drosophila)	20q13.1
23	1.504	LEPREL2	204854_at	leprecan-like 2	12q13
24	1.498	LSAMP	214460_at	limbic system-associated membrane protein	3q13.2-q21
25	1.474	JAM3	212813_at	junctional adhesion molecule 3	11q25
26	1.46	CHI3L2	213060_s_at	chitinase 3-like 2	1p13.3
27	1.455	QKI	212636_at	quaking homolog, KH domain RNA binding (mouse)	6q26-q27
28	1.453	EDNRB	204273_at	endothelin receptor type B	13q22
29	1.433	CITED1	207144_s_at	Cbp/p300-interacting transactivator, with Glu/Asp-rich carboxy-terminal domain, 1	Xq13.1
30	1.421	WIPF1	202665_s_at	WAS/WASL interacting protein family, member 1	2q31.1
31	1.415	RAB40B	204547_at	RAB40B, member RAS oncogene family	17q25.3
32	1.414	RPL17	214291_at	ribosomal protein L17, similar to 60S ribosomal protein L17 (L23)	10q22.1
33	1.408	SSX1	206626_x_at	synovial sarcoma, X breakpoint 1	Xp11.23-p11.22
34	1.407	GOLM1	217771_at	golgi membrane protein 1	9q21.33
35	1.404	SERPINH1	207714_s_at	serpin peptidase inhibitor, clade H (heat shock protein 47), member 1, (collagen binding protein 1)	11q13.5
36	1.398	CXCR4	211919_s_at	chemokine (C-X-C motif) receptor 4	2q21
37	1.39	CINP	217598_at	Cyclin-dependent kinase 2-interacting protein	no data
38	1.375	SGK1	201739_at	serum/glucocorticoid regulated kinase	6q23
39	1.37	RAPGEF5	204681_s_at	Rap guanine nucleotide exchange factor (GEF) 5	7p15.3
40	1.369	RABEPK	203150_at	Rab9 effector protein with kelck motifs	9q33.3
41	1.36	EIF4E2	213570_at	eukaryotic translation initiation factor 4E family member 2	2q37.1
42	1.347	SLC1A5	208916_at	solute carrier family 1 (neutral amino acid transporter), member 5	19q13.3
43	1.341	NOL3	221567_at	nucleolar protein 3 (apoptosis repressor with CARD domain)	16q21-q23
44	1.337	SLC43A1	204394_at	solute carrier family 43, member 1	11p11.2-p11.1
45	1.329	KLHL11	220657_at	kelch-like 11 (Drosophila)	17q21.2
46	1.319	PGBD5	219225_at	piggyBac transposable element derived 5	1q42.13
47	1.302	FJX1	219522_at	four jointed box 1 (Drosophila)	11p13
	Results of gene expression profiling on CD133+ D10 cells. Table shows significantyl (p<0.001) down-regulated genes (>1.3-fold) compared to CD133- D10 cells. FC = fold change of up-regulation, GS = Gene Symbol, APID = Affymetrix Probe ID, ChrLoc = chromosomal location.
